# Supplementary material for: Phospholipid Membrane Interactions of Model Ac-WL-X-LL-OH Peptides Investigated by Solid-State Nuclear Magnetic Resonance
Source: Membranes (Basel). 2024 May 1;14(5):105. doi: 10.3390/membranes14050105 (PMC11123086; doi:10.3390/membranes14050105)
Supplement: Supplementary file 1 [file membranes-14-00105-s001.zip]

Archive with 1 entries (1 files):
- membranes-2953175-supplementary.pdf
